# Supplementary material for: Bioactive Polymeric Nanoparticles of Moringa oleifera Induced Phyto-Photothermal Sensitization for the Enhanced Therapy of Retinoblastoma
Source: Pharmaceutics. 2023 Jan 31;15(2):475. doi: 10.3390/pharmaceutics15020475 (PMC9965703; doi:10.3390/pharmaceutics15020475)
Supplement: Supplementary file 1 [file pharmaceutics-15-00475-s001.zip]

Archive with 1 entries (1 files):
- pharmaceutics-2121489-supplementary.pdf
